# Supplementary material for: Micellar Antibiotics of Bacillus
Source: Pharmaceutics. 2021 Aug 19;13(8):1296. doi: 10.3390/pharmaceutics13081296 (PMC8399155; doi:10.3390/pharmaceutics13081296)
Supplement: Supplementary file 1 [file pharmaceutics-13-01296-s001.zip]

Archive with 1 entries (1 files):
- pharmaceutics-1334146-supplementary.pdf
